# Supplementary material for: Chemogenetic Depletion of Hypophysiotropic GnRH Neurons Does Not Affect Fertility in Mature Female Zebrafish
Source: Int J Mol Sci. 2022 May 17;23(10):5596. doi: 10.3390/ijms23105596 (PMC9143870; doi:10.3390/ijms23105596)
Supplement: Supplementary file 1 [file ijms-23-05596-s001.zip]

Archive with 1 entries (1 files):
- ijms-1723293-supplementary.pdf
